# Supplementary material for: Major clinical benefit from adjuvant chemotherapy for stage II–III non-small cell lung cancer patients aged 75 years or older: a propensity score-matched analysis
Source: BMC Pulm Med. 2022 Jun 28;22:255. doi: 10.1186/s12890-022-02043-6 (PMC9238242; doi:10.1186/s12890-022-02043-6)
Supplement: Supplementary file 1 — Additional file 1. Univariable and multivariable Cox proportional hazard models for RFS and OS applied on the entire (unmatched) population. [file 12890_2022_2043_MOESM1_ESM.xlsx]

## Sheet: Tabelle1
	RFS		OS
Variable	Univariable	Multivariable	Univariable	Multivariable
	HR (95% CI)	HR (95% CI)	HR (95% CI)	HR (95% CI)
Adjuvant CT
No	-	-	-	-
Yes	0.66 (0.39-1.14, p=0.139)	0.49 (0.28-0.87, p=0.015)	0.57 (0.31-1.05, p=0.072)	0.43 (0.22-0.82, p=0.010)
Age group
<80	-		-
≥80	1.00 (0.64-1.58, p=0.989)		1.15 (0.70-1.88, p=0.578)
Sex
Female	-		-
Male	1.14 (0.75-1.73, p=0.550)		1.17 (0.74-1.85, p=0.514)
Smoking history
No	-		-
Yes	0.99 (0.63-1.57, p=0.974)		1.08 (0.65-1.80, p=0.762)
CCI
0-1	-		-
≥2	0.79 (0.53-1.20, p=0.273)		1.22 (0.78-1.91, p=0.391)
Histology
Non-squamous	-		-
Squamous	0.86 (0.57-1.29, P=0.458)		0.94 (0.60-1.47, P=0.778)
Stage
II	-	-	-	-
III	1.59 (1.02-2.48, p=0.042)	1.57 (0.89-2.74, p=0.117)	1.64 (1.00-2.71, p=0.051)	1.51 (0.82-2.78, p=0.183)
T status
1	-		-
2	0.65 (0.16-2.72, p=0.558)		0.59 (0.14-2.49, p=0.471)
3	0.44 (0.10-1.87, p=0.266)		0.36 (0.08-1.57, p=0.175)
4	0.77 (0.18-3.25, p=0.725)		0.73 (0.17-3.11, p=0.671)
N status
0	-	-	-	-
1	0.90 (0.55-1.49, p=0.692)	0.71 (0.41-1.23, p=0.226)	1.05 (0.61-1.81, p=0.865)	0.84 (0.47-1.52, p=0.570)
2	1.69 (1.01-2.81, p=0.044)	1.53 (0.82-2.86, p=0.185)	1.74 (0.99-3.07, p=0.055)	1.66 (0.85-3.25, p=0.140)
PS ECOG
0	-	-	-	-
1	1.68 (1.11-2.56, p=0.014)	1.66 (1.09-2.55, p=0.020)	1.97 (1.25-3.12, p=0.004)	1.84 (1.15-2.95, p=0.011)
Type of surgery
Lobar resection	-		-
Sub-lobar resection	1.16 (0.61-2.19, p=0.648)		1.35 (0.71-2.58, p=0.363)
Pneumonectomy	0.87 (0.40-1.88, p=0.716)		0.93 (0.40-2.15, p=0.860)
Description: HR, hazard ratio; CI, confidence interval; CT, chemotherapy; CCI, Charlson comorbidity index; PS, performance status; ECOG, Eastern Cooperative Oncology Group
